# Supplementary material for: Genome-wide identification of MAPK gene family members in Fagopyrum tataricum and their expression during development and stress responses
Source: BMC Genomics. 2022 Feb 3;23:96. doi: 10.1186/s12864-022-08293-2 (PMC8815160; doi:10.1186/s12864-022-08293-2)
Supplement: Supplementary file 1 — Additional file 1 : Table S1. List of the 16 MAPK genes identified in this study [file 12864_2022_8293_MOESM1_ESM.xlsx]

## Sheet: Sheet1
Table S1. List of the 16 MAPK genes identified in this study
Gene name	Gene ID	Sequence Type	Sequences
FtMAPK1	FtPinG0006545900.01	CDS	ATGGCAACTCCGGTAGAGCCTCCTAATGGGACAGGATACCAAGGAAAGCATTACTTCTCAATGTGGCGAACCTTGTTTGAGATCGATACAAAATACACTCCAATTAAGCCTATAGGTAGAGGGGCTTATGGAGTCGTTTGCTCTTCTGTCAACAAGGAAACAAATGAGAAAGTTGCCATAAAGAGGATCAATAATGCATTTGAGAATCGTATTGACGCACTGAGAACCTTGCGTGAATTAAAACTTCTTCGTCATCTGAGGCATGAGAATGTCATTGGGTTGAAGGATGTGATGATGCCTACACATAAAAAGTCTTTCAAAGATGTGTATCTTGTATATGAATTGATGGAAACGGATCTGCATCAGATTATCAAGTCCTCCCAGGCCCTCACCAATGAC…
		Protein	MATPVEPPNGTGYQGKHYFSMWRTLFEIDTKYTPIKPIGRGAYGVVCSSVNKETNEKVAIKRINNAFENRIDALRTLRELKLLRHLRHENVIGLKDVMMPTHKKSFKDVYLVYELMETDLHQIIKSSQALTNDHYQYFLFQVYFFFLNPAILLLRGLKYLHSANILHRDLKPSNLLINANCDLKICDFGLARTSNGQGQGLFMTEYVVTRWYRAPELLLCCDKYGTSIDVWSVGCIFAELLGRKPLFAGTECFHQLKLIINVLGSQKDADLEFIDNPKARKYIKTIPYSLGIPLSRLYPSANPLAIDLLGKMLVFDPTKRISVTEALEHPYMSSLYDPQADPPVQFPIDLDIDEAIDDEQLIRERMWKEILHYHPEAATANMEAC
FtMAPK2	FtPinG0004152000.01	CDS	ATGACGTCGGAGAAGAGATCTGCACATGGTGGACTTGGAGGAAGTAGTGGTGGAGCCGGAGATCACGGAAGTAACAACAATAACAACCCGAGAGGAGTCCTCACTTATGGCGGTCGGTATGTTCAGTATAATCTCTATGGAAATGTCTTTGAAGTCTCCAGAAAGTATGTCCCTCCTATTCGTCCCGTCGGCCGTGGAGCTTCCGGAATCGTCTGTGCTGCTGTGAATTCTGAGACGGGAGAGGAAGTAGCGATTAAGAAGGTTGGCAATGCCTTCGACAATCGAATTGATGCCAAGAGGACATTACGTGAAATCAAGCTTATGCGTCACTTGAATCATGAAAACGTGATTGCCATCAAAGATGTCATACGTCCACCCCAATTAGAGAACTTCAATGAT…
		Protein	MTSEKRSAHGGLGGSSGGAGDHGSNNNNNPRGVLTYGGRYVQYNLYGNVFEVSRKYVPPIRPVGRGASGIVCAAVNSETGEEVAIKKVGNAFDNRIDAKRTLREIKLMRHLNHENVIAIKDVIRPPQLENFNDVYIVYELMDTDLHQIIQSHQPLTDDHCRYFLYQLLRGLKYVHSANVLHRDLKPSNLLLNADCDLKIGDFGLARTTSETDFMTEYVVTRWYRAPELLLNCSEYTAAIDIWSVGCILGEIMTRKPLFPGRDYLNQLKLITELIGSPDDSSLGFLRSDNAKRYMKQFPQYPKQPLSLRFPTASPLAIDLLERMLIFDPNRRITVNEALCHPYLAPLHDINEEPICSQQFSVEFEQHYLSEEVIKDLIWRESVKFNPDP
FtMAPK3	FtPinG0005197700.01	CDS	ATGGACGGAGCCCCTCAATTCTCCGACACCGACATGGCGGAAGCTGCGGTTCCTCCATCCGATCCTTCTCAGCAGCAACCAGCTGCCTCCGATCCTTCTCAGCATCACCCACCGCAGCAACAACCGCAACAGATCAATATCCCGGCAACGCTCAGTCACGGCGGCCGGTTCATTCAATACAACATCTTTGGTAATATCTTTGAGGTCACTGCTAAGTATAAACCCCCAATCATGCCTATTGGCAAGGGAGCTTATGGCATTGTCTGCTCGTCCTTGAATTCGGAGACGAACGAGCATGTGGCTATCAAGAAGATAGCAAATGCTTTTGATAATAAAGTGGATGCGAAGAGAACGCTGCGGGAGATTAAGCTTCTGAGACATATGGACCATGAAAATGTT…
		Protein	MDGAPQFSDTDMAEAAVPPSDPSQQQPAASDPSQHHPPQQQPQQINIPATLSHGGRFIQYNIFGNIFEVTAKYKPPIMPIGKGAYGIVCSSLNSETNEHVAIKKIANAFDNKVDAKRTLREIKLLRHMDHENVVAIRDIIPPPLRESFNDVYIAYELMDTDLHQIIRSNQGLSEEHCQYFLYQILRGLKYIHSANVLHRDLKPSNLLLNANCDLKICDFGLARVTSETDFMTEYVVTRWYRAPELLLNSSDYTTAIDVWSVGCIFMELMDRKPLFPGRDHVHQLRLLMELIGTPSEAELGFLNENAKRYIRQLPQYPKQSIPEKFQHVHPLALDLVEKMLTFDPRQRITVEDALAHPYLNSLHDISDEPVCLTPFSFDFEQHALSEEQMRELIYREALA…
FtMAPK4	FtPinG0000626000.01	CDS	ATGGAGAACGAAGGCAAAAAGATAGAGGTGAAAGGGATACCCACCCATGGCGGAACCTATCTCCTTTACAATATTCTTGGTAATGTCTTCCAGGTCTCCTCCAAATATGTTCCTCCTATTCAGCCTGTTGGTCGTGGTGCTTATGGAATCGTCTGTTGTGCAAGAAATTCTGAGACAAATGAAGAGGTTGCAATCAAGAAGATTGCTGATGCCTTTAACAACAGGATCGATGCAAAAAGAACGTTACGAGAGATCAAACTTCTCTGCCATATGGACCATGACAATGTCATCAAAATTAAAGACATCATAAAGCCACCTGAAAAGGACCATTTCAACGATGTTTACATTGTTTATGAATTAATGGATACTGATCTGCATCAGATTATACGTTCCAACCAG…
		Protein	MENEGKKIEVKGIPTHGGTYLLYNILGNVFQVSSKYVPPIQPVGRGAYGIVCCARNSETNEEVAIKKIADAFNNRIDAKRTLREIKLLCHMDHDNVIKIKDIIKPPEKDHFNDVYIVYELMDTDLHQIIRSNQELTDDHCQYFLYQILRGLKYIHSANVLHRDLKPSNLLLNANCDLKICDFGLARTTSETDFMTEYVVTRWYRAPELLLNCSEYTTAIDIWSMGCIMMEILKREPLFPGKDYLQQLGLINELLGSPEDSDLGFLRSDNAKRYVKQLPHVPKESFLQKFPNISPVALDLAEKMLVFDPRRRITVEEALNHPYLSGLHEINEEPTCPSPFFFDFEQASLDENDIKELIWKEALKFNPDKKMEE
FtMAPK5	FtPinG0004095200.01	CDS	ATGACGCCGGACACAACCTCTGGAGGAGCTGAAGGAGACCACAGCGGCAGCAGCAGCAGCAGCTCCACCACCAACATCAAAGGCGTCCTCACTCATGGCGGTCGATACGTTCAGTACAACATATACGGTAATATCTTCGAGGTCTCCCGAAAATACGTTCCTCCTATTCGCCCCGTCGCTCGCGGCGCTTCTGGAATCGTCTGTGCTGCTGTGAATTCCGAGACAAGGGAGCAAGTTGCTATCAAGATGGTCGGCAATGCCTTCGACAATCTAATCGACGCCAAGAGGACTTTGCGCGAAATTAAACTCATGCGTCACCTCGATCACCAAAATGTCATCGCCCTTAAAGATATCATACGCCCCCCGCAAAAGGAGAATTTCAACGACGTTTACATTGTT…
		Protein	MTPDTTSGGAEGDHSGSSSSSSTTNIKGVLTHGGRYVQYNIYGNIFEVSRKYVPPIRPVARGASGIVCAAVNSETREQVAIKMVGNAFDNLIDAKRTLREIKLMRHLDHQNVIALKDIIRPPQKENFNDVYIVYELMDTDLHQIIRSNQTLTDDHSRFFLYQLLRGLKYVHSANVLHRDLKPSNLLLNGNCDLKIGDWGLARTTSETDFMTEYVVTRWYRAPELLLNCSEYTAAIDIWSVGCIFGEILTREPLFPGRDYVHQLKLITELIGSPEDSSLGFLRSNNARRYMRQFPQFPKQQFSLRFPKASPLAVDLMERMLVFDPNRRITATEALSHPYLAPLHDINKEPVCPQPFSVDFEQPSFTEEHIKELIWKESCLTLDNVTLKYSARRGSSFQFK…
FtMAPK6	FtPinG0001815800.01	CDS	ATGGAGAACGAAGCGAAGAGAATGGAGTTGAGAGGGATCCCTAGCCATGGCGGAAGATACCTTCTCTACAACATTCTCGGCAACTCCTTTCAGGTCTCCTCTAAGTATGTCCCCCCTATTCAACCTGTTGGTCGCGGCGCTTACGGAATCGTCTGCTGTGCGAGAAATGCTGAGACAAACGAGGAGGTTGCAATTAAGAAAATTAGTGATGCCTTTAACAATACTATTGATGCTAAACGGACACTACGTGAGATCAAACTTCTTTGCCATATGGACCATGACAATGTTGTGAAAATTAAAGACGTCATAAAGCCACCTGAACACGAACCTTTCAATGATGTATACATTGTTTATGAATTAATGGATACTGATCTGCATCAAATTATACGATCCAATCAG…
		Protein	MENEAKRMELRGIPSHGGRYLLYNILGNSFQVSSKYVPPIQPVGRGAYGIVCCARNAETNEEVAIKKISDAFNNTIDAKRTLREIKLLCHMDHDNVVKIKDVIKPPEHEPFNDVYIVYELMDTDLHQIIRSNQALTDDHCQYFLYQILRGLKYIHSANVLHRDLKPSNLLLNANCDVKICDFGLARTTSETDFMTEYVVTRWYRAPELLLNCSEYTAAIDIWSVGCIMMEIIKREPLFPGKDYVQQLGLINELLGSPEDSDLGFLRSDNAKRYVKQLPRVPKESFTRKFPNVSPVALDLAEKMLVFDPSKRITVEEALNHPYLSGLHEINEEPTCSSPFTFDFERVSLTEEDMKELILKEASRFNPDKMDE
FtMAPK7	FtPinG0006454600.01	CDS	ATGGCTGACGTGGTGATGCAGAATCCGGCGCCAGGCTCCAGTCAATATCCCGAATTTCCGACGGTTTCAACCTACGGTGGTCAGTTTACTCAGTACAACATCTTTGGAAACATGTTCGAGGTCAGTGCAAAGTATCGGCCGCCGATCATGCCTATCGGGCGAGGAGCTTACGGGATTGTCTGTTCTGTGTTGAATACGGAGACGAACGAGATGGTGGCGATGAAGAAGATAGCGAACGCTTTCGACAATCACATGGATGCTAAGCGTACACTTCGGGAGATTAAACTTCTCCGCCATTTTGATCACGAGAACATCATAGCTCTAAGAGATGTAGTTCCTCCACCATTAAGGAGAGAATTTACAGATGTTTACATTGCAACTGAACTTATGGATACCGAC…
		Protein	MADVVMQNPAPGSSQYPEFPTVSTYGGQFTQYNIFGNMFEVSAKYRPPIMPIGRGAYGIVCSVLNTETNEMVAMKKIANAFDNHMDAKRTLREIKLLRHFDHENIIALRDVVPPPLRREFTDVYIATELMDTDLHQIIRSNQTLSEEHCQYFLYQLLRGLKYIHSANVIHRDLKPSNLLINSNCDLKICDFGLARPTFENEHMTEYVVTRWYRAPELLLNSSDYTSAIDVWSVGCIFMELMNRKPLFPGRDHVHQMRLLTELLGTPLESDLVFLRNDDARRYIRQMPPQPRQQLARVFPQISPVAIDLIERMLTFDPTRRITVEESLAHPYLARLHDKDDEPICPETFSFEFERHALGEEDMKEMIYRESLSLNPEFTLSR
FtMAPK8	FtPinG0008104600.01	CDS	ATGGTTGAGAAAGGCTTTTTCACAGAATACGGTGAAGCCACCCGATATCAAATTCAAGAAGTTATTGGGAAGGGAAGCTATGGTGTTGTTGCATCCGCTCTTGATACTCATACAGGCGAAATGGTGGCTATAAAGAAAATCAATGATGTTTTTGAGCATATATCTGATGCTACACGTATTTTGAGAGAAATCAAGCTTCTTCGATTGCTACACCACCCAGATGTTGTTCAAATTAGGCATATAATGCTTCCTCCATCAAGACGGGAATTCAAAGATATCTACGTAGTGTTTGAGTTGATGGAATCTGACCTGCACCAAGTAATAAAGGCGAATAACGATCTAACTGCAGAACATCATAAATACTTCTTGTATCAGCTTCTTCGTGGTCTAAAATATATA…
		Protein	MVEKGFFTEYGEATRYQIQEVIGKGSYGVVASALDTHTGEMVAIKKINDVFEHISDATRILREIKLLRLLHHPDVVQIRHIMLPPSRREFKDIYVVFELMESDLHQVIKANNDLTAEHHKYFLYQLLRGLKYIHAANVFHRDLKPKNILANANCKVKICDFGLARVSFDDSPSVIFWTDYVATRWYRAPELCGSFFSNYTPAIDIWSIGCIFAEMLTRKPLFPGKNVVHQLDIMTDFLGTPSTECISRIRNEKARRYLNNMRKKSAVPFSQKFPNVDPQALSLLERLIAFDPRDRPSAEQALADPYFHGLSQADKEPSTQPISKLEFAFERKKLRKDDVSELIYREILEYHPQMLKEFLNGGGETNFLYPSGVDRFKQQFAHLEEHKGKAEKGAALQRK…
FtMAPK9	FtPinG0005315200.01	CDS	ATGCAACCTGATCAGAGGAGAAAGCCATCTGTCGACGTAGACTTCTTTACAGAATATGGTGAGGGTAGCAGGTATAAGATCGAGGAAGTGATTGGTAAAGGAAGTTATGGTGTTGTTTGCTCTACATACGACACCCATCTTGGAGAGAAAGTTGCAATCAAGAAGATCAATGATATTTTTGAGCATGTTTCTGATGCCACACGTATCCTTAGGGAGATCAAACTTCTCCGTCTCTTGCGCCATCCTGATATTGTAGAAATCAAGCACATTTTGTTGCCTCCTTCAAGAAGGGAATTTAAGGACATCTATGTTGTGTTTGAGCTCATGGAATCTGATTTACATCAGGTTATCAAAGCTAATGATGACTTGACCCCTGAGCATTATCAGTTTTTTCTCTAC…
		Protein	MQPDQRRKPSVDVDFFTEYGEGSRYKIEEVIGKGSYGVVCSTYDTHLGEKVAIKKINDIFEHVSDATRILREIKLLRLLRHPDIVEIKHILLPPSRREFKDIYVVFELMESDLHQVIKANDDLTPEHYQFFLYQLLRGLKYIHTANVFHRDLKPKNILANADCKLKICDFGLARVAFNDTPTAIFWTDYVATRWYRAPELCGSFFSKYTPAIDIWSIGCIFAELLTGKPLFPGKNVVHQLDLMTDLLGTPSAEAIARIRNEKARRYLSSMRKKKTIPFTHKFPNADPLALRLLERMLAFEPKDRPTAEEALADPYFKGLAKVEREPSAQPVTKMEFEFERRRVTKEDVRELIYREILEYHPKMLKEFIEGAEPTSFMYPSAVDHFKKQFAYLEEHYKNG…
FtMAPK10	FtPinG0009258900.01	CDS	ATGCAGCCAGATCAGCGAAAGAAGAGCATGAAAGAAACGGAATTCTTCACCGATTACGGTGATGCTAACCGATATAAGATCCTTGAAGTTATTGGGAAGGGAAGCTATGGAGTTGTGGGTGCAGCTATAGATACACACACCGGGGAAAAAGTTGCAATAAAGAAAATAAATGACATTTTCGAGCACATCTCTGATGCTATCCGGATTCTTCGTGAGGTCAAGTTGCTCAGACTTCTACGACATCCTGACATTGTTGAAATTAAGCGAATCATGCTGCCACCTTCCAAGAGAGACTTCAGGGACATCTATGTTGTTTTTGAGCTTATGGAATCTGATCTGCATCAAGTCATCAAAGCTAATGATGATTTGACGCGTGAACACCATCAGTTTTTCCTTTAC…
		Protein	MQPDQRKKSMKETEFFTDYGDANRYKILEVIGKGSYGVVGAAIDTHTGEKVAIKKINDIFEHISDAIRILREVKLLRLLRHPDIVEIKRIMLPPSKRDFRDIYVVFELMESDLHQVIKANDDLTREHHQFFLYQMLRAMKYMHTANVYHRDLKPKNILANANCKLKICDFGLARVAFNDTPTTVFWTDYVATRWYRAPELCGSFFSKYTPAIDIWSIGCIFAEVLTGKPLFPGKSVVHQLDLITDLLGTPSAETISGVRNDKARKYLMDMRKKIPIPFSQKFPNADPLSLRLLERMLAFDPKDRPTAEEALADPYFKGLSKVEREPACQQISKLEFEFERRRVTKEDIRELIYREILEYHPQLLKDYMNGNEGANFIYPSAIGHFKKQFAHLEESYGRS…
FtMAPK11	FtPinG0005630300.01	CDS	ATGCAGCCGGATCAGCGGAGGAAGAATCTCAATGAAACAGATTTCTTCACTGATTATGGTGATGCAAATCGATACAAAATTCTGGAAGTTGTTGGGAAGGGGAGTTATGGAGTTGTTGGTGCAGCCATTGATACCCATACTAAGGAGAAGGTAGCTATAAAGAAAATCAATGATATTTTCGAGCATACTTCTGATGCTATTCGAATCCTTCGTGAGGTTAAGTTGCTTAGACTCCTACGCCATACTGACATTGTTGAAATTAAGCGCATTATGTTGCCTCCTTCAAAGAGGGACTTTAAGGACATATATGTCGTTTTTGAACTTATGGAATCTGATCTTCATCAAGTCATCAAAGCTAATGATGACTTGACACGCGAACATCACCAGTTTTTTCTTTAT…
		Protein	MQPDQRRKNLNETDFFTDYGDANRYKILEVVGKGSYGVVGAAIDTHTKEKVAIKKINDIFEHTSDAIRILREVKLLRLLRHTDIVEIKRIMLPPSKRDFKDIYVVFELMESDLHQVIKANDDLTREHHQFFLYQMLRALKYIHTANVYHRDLKPKNILANANCKLKICDFGLARVAFSDTPSTVFWTDYVATRWYRAPELCGSFFTKYTPAIDIWSIGCIFAEVLTGKPLFPGKSVVHQLDLITDLLGTPSPEIIGVVRNDKARKYLMDMRKKNPVPFSHKFPNVDPLALRLLERMLAFDPRHRPTAEEALSDPYFRGLAKVEREPACQPISKLEFEFERHCMTKEDIRELIYREILEYHPQLLKDYINGNEGVNFVYPSAIGQFKRQFAHLEENSGRS…
FtMAPK12	FtPinG0005324100.01	CDS	ATGGTTGAGAAGGACTTCTTCACAGAATACGGTGAAGCAAGCCGATATCAAATCCGCGAGGTCATAGGCAAGGGAAGCTATGGCGTCGTTGCATCCGCAACCGACACCCAAACCGGAGAAATGGTTGCTATAAAGAAAATCAATGATGTTTTCGAACATATATCCGACGCCACACGTATTCTCCGAGAAGTAAAGCTTCTTCGTCTTCTCCACCACCCGAATATCGTTCAAATCAGACATATCATGCTTCCTCCATCAAGAAGGGAATTCAAGGACATTTACGTAATCTTCGAGTTGCTTCAATCTGATCTTCATCAAGTAATCAAGGCCAATAATGATCTTACTCCAGAACACCATCAATATTTCTTGTATCAGCTTCTTCGTGGTCTTAAATATATA…
		Protein	MVEKDFFTEYGEASRYQIREVIGKGSYGVVASATDTQTGEMVAIKKINDVFEHISDATRILREVKLLRLLHHPNIVQIRHIMLPPSRREFKDIYVIFELLQSDLHQVIKANNDLTPEHHQYFLYQLLRGLKYIHAANVYHRDLKPKNILANADCKVKICDFGLARVSFDDAPSTIFWTDYVATRWYRAPELCGSFFSKYTPAIDIWSIGCIFAEILTGKPLFPGKNVVHQLDLMTDLLGTPAPECISRIRNDKARRYLNNMRKKIAVPFTQKFPNIDPRALNLLQRLLAFDPRERPTAEEALSDQYFYGFSQGETEASPQPISKLEFAFEKKKLRKDDVRELIYREILEYHPKMLEEYLHGSSQTNFLYPSGVDRFKQQFAHLEDPTRKGEKASPLQRK…
FtMAPK13	FtPinG0003584300.01	CDS	ATGCATCCAGATCAGCGAAAGAGGAGTCTCAAAGAACCAGAGTTCTTCACAGACTATGGTGATGCCAGCCGATACAAAATTCTCGAGGTCGTTGGTAAGGGGAGCTATGGAGTTGTTGGTGCAGCTATTGACACACAAACTGGAGAGAAGGTAGCAATAAAGAAGATACATAATATTTTCGAGCACATCTCTGATGCTATTCGAATTCTTCGTGAGGTCAAGTTGCTCAGGCTTCTAAGGCATCCAGATATTGTGGAAATTAAGGGCATCATGTTGCCACCATCAAAGAGGGACTTCAAGGACATCTATGTTGTTTTTGAGCTTATGGAATCTGATCTTCATCAAGTCATTAAAGCTAATGATGACTTAACCCACGAACACCATAAGTTTTTTCTTTAC…
		Protein	MHPDQRKRSLKEPEFFTDYGDASRYKILEVVGKGSYGVVGAAIDTQTGEKVAIKKIHNIFEHISDAIRILREVKLLRLLRHPDIVEIKGIMLPPSKRDFKDIYVVFELMESDLHQVIKANDDLTHEHHKFFLYQMLRALKFMHTANVYHRDLKPKNILANANCKLKICDFGLARVAFNDTPTTVFWTDYVATRWYRAPELCGSFSSKYTPAIDIWSIGCIFAEVLLGKPLFPGKSIVHQLDLITDMLGTPSIDTVAGVRNDKARKYLLDMRKKNSMSFSQKFPTVDPLALPLLKKLLAFDPKDRPTAEEALSDPYFKGLSKVEREPACQPISKLEFEFERRRVTKEDVRELIYREILEYHPQLLKDYINGSEGANFIYPSAIDQFKKQFAHLEESSARS…
FtMAPK14	FtPinG0009311600.01	CDS	ATGGTCGGAGGAGGAGCAATTGTTGATGGCTTTCTCCGATGGTTCCACCGCCCATCCTGTGTCGCCGCCTCTGATTTAAGTCCCACTGACCTTCCCGGAGGCGACTCTGCTAGCACCTCCTCCATCGCCGCAACTTCCTCTTCGTTGACTGTGCAGGAGGACTTGGAATTTTCCCTTCTGAAGCCTGTCAGAGTTCCCAAGCGCCATTGCAATCGCAATCACGTCTTCGATCCTCAAACGAAGGACATGGGTGAGTCGGATTTCTTTACCGAATATGGTGAAGCAACCCGATATGAAATTCAAGAAGTTGTTGGAAAGGGAAGTTATGGTGTTGTTGCATCTGCAATCGATAGTCACACTGGTGAAATGGTGGCTATCAAAAAAATCAATGATGTTTTT…
		Protein	MVGGGAIVDGFLRWFHRPSCVAASDLSPTDLPGGDSASTSSIAATSSSLTVQEDLEFSLLKPVRVPKRHCNRNHVFDPQTKDMGESDFFTEYGEATRYEIQEVVGKGSYGVVASAIDSHTGEMVAIKKINDVFEHISDATRILREIKLLRLLHHPDIVQIKHIMLPPSRREFKDIYVVFELMESDLHQVIKANDDLTPEHHQYFLYQLLRGLKYIHSANVFHRDLKPKNILANADCKVKICDFGLARVSFDDAPSAIFWTDYVATRWYRAPELCGSFFSNYTPAIDIWSIGCIFAEMLTGKPLFPGKNVVHQLDIMTDLLGTPSSDCITRIRNEKARRYLNGMRKKAPVLFSQKFPNVDPQALRLLERLLAFDPRDRPNAEEALSDPYFCGFAQPENEP…
FtMAPK15	FtPinG0009346800.01	CDS	ATGGGCGGAGGAGGAGCTTTTGACGGTTTTCGCCGCTGGTTTCACCGCCGATCCTGTGTATCCACCGCCGATTTCAGCCCGGTTGACTTGCCGGAACATGAATCCACCACCTCCTGTGATGCATCATCTTCATCGGCGATGCAAACGAGGGACTTTGATTTCTCCCATCTCAAAGCAGTCAGAGTCCCTAAGCGCCATTACCACTACAACCTTGCTGTTTCCGATCCTCAAAAAAAGGCAATGGCTGAAAAAGATTTCTTCACGGAGTATGGTGAAGCAAACCGGTATGAAATACAAGAAGTTGTTGGAAAGGGAAGCTATGGGGTTGTTGCATCTGCAATTGATACCCACACGGGAGAAAGGGTGGCCATAAAGAAAATCAATGATGTTTTTGAGCAT…
		Protein	MGGGGAFDGFRRWFHRRSCVSTADFSPVDLPEHESTTSCDASSSSAMQTRDFDFSHLKAVRVPKRHYHYNLAVSDPQKKAMAEKDFFTEYGEANRYEIQEVVGKGSYGVVASAIDTHTGERVAIKKINDVFEHISDATRILREIKLLRLLHHPDIVQIRHIMLPPSRREFRDVYVVFELMESDLHQVIKSNADLTPEHHRYFLYQLLRGLKYIHTAKVFHRDLKPKNILANADCKLKICDFGLARVSFDDAPSAIYWTDYVATRWYRAPELCGSFFSKYTPAIDMWSIGCIFAEMLIRKPLFPGKNIVHQLDIMTDLLGTPSVECISRIRNEKAKRYLNNMRKKSPVPLSQKFPDADPLALRLLEWLLAFDPKDRPTAEEALSHPYFHGLSEAENEPST…
FtMAPK16	FtPinG0001873100.01	CDS	ATGCAGCCAGATCAACGAAGGAAGAGCCTCAAAGAACCCGAATTTTTCACTGATTATGGTGATGCCAATAGATACAAAATTCTTGAAGTTGTGGGGAAGGGGAGTTATGGAGTTGTTGGTGCGGCCATTGACACGCACACTGGGGAGAAGGTAGCCATAAAGAAAATAAATAACATTTTTGAGCATAGTTCTGATGCTATGAGGATTCTTCGTGAAGTCAAGTTACTTAGACTTCTACGGCATCCTGACATTGTTGATATTAAGCGCATCATGCTACCACCTTCCAAGAGAGACTTCAAGGACATATATGTTGTTTTTGAGCTTATGGAATCTGATCTTCATCAAGTTATCAAAGCTAATGACGACTTGACACGGGAACACCATCAGTTTTTTCTTTAT…
		Protein	MQPDQRRKSLKEPEFFTDYGDANRYKILEVVGKGSYGVVGAAIDTHTGEKVAIKKINNIFEHSSDAMRILREVKLLRLLRHPDIVDIKRIMLPPSKRDFKDIYVVFELMESDLHQVIKANDDLTREHHQFFLYQMLRALKYMHTANVYHRDLKPKNILANANCKVKICDFGLARVAFNDTPTTAFWTDYVATRWYRAPELCGSFFSKYTPAIDIWSIGCIFAELLTGKPLFPGKSVAHQLDLITDLLGTPSPETIAGVRNDKARKYLLDMRKKKPVPFSLKFPNADPLALRLLERLLAFDPKYRPTAEEALADPYFKGLAKIEREPACKPISKLEFEFERRRMTKEDIRELIYREILEHHPQLLKDYINGNEGANFIYPSAIGQFKKQFAHLEENSGKN…
