# Supplementary material for: Genome-wide identification of MAPK gene family members in Fagopyrum tataricum and their expression during development and stress responses
Source: BMC Genomics. 2022 Feb 3;23:96. doi: 10.1186/s12864-022-08293-2 (PMC8815160; doi:10.1186/s12864-022-08293-2)
Supplement: Supplementary file 3 — Additional file 3 : Table S2. Cis-acting elements of FtMAPKs promoter [file 12864_2022_8293_MOESM3_ESM.xlsx]

## Sheet: Sheet1
Table S2. Cis-acting elements of FtMAPKs promoter
Gene ID	Site Name	Sequence	Start Position	Sequence Length	End Position	Function
FtPinG0000626000.01	MBS	CAACTG	1819	6	1825	MYB binding site involved in drought-inducibility
FtPinG0000626000.01	P-box	CCTTTTG	1452	7	1459	gibberellin-responsive element
FtPinG0000626000.01	TGA-element	AACGAC	1852	6	1858	auxin-responsive element
FtPinG0000626000.01	ARE	AAACCA	19	6	25	cis-acting regulatory element essential for the anaerobic induction
FtPinG0000626000.01	ARE	AAACCA	495	6	501	cis-acting regulatory element essential for the anaerobic induction
FtPinG0000626000.01	ARE	AAACCA	544	6	550	cis-acting regulatory element essential for the anaerobic induction
FtPinG0000626000.01	ARE	AAACCA	1021	6	1027	cis-acting regulatory element essential for the anaerobic induction
FtPinG0000626000.01	ABRE	ACGTG	308	5	313	cis-acting element involved in the abscisic acid responsiveness
FtPinG0000626000.01	ABRE	ACGTG	320	5	325	cis-acting element involved in the abscisic acid responsiveness
FtPinG0000626000.01	ABRE	ACGTG	338	5	343	cis-acting element involved in the abscisic acid responsiveness
FtPinG0000626000.01	ABRE	ACGTG	406	5	411	cis-acting element involved in the abscisic acid responsiveness
FtPinG0000626000.01	ABRE	ACGTG	418	5	423	cis-acting element involved in the abscisic acid responsiveness
FtPinG0000626000.01	ABRE	ACGTG	436	5	441	cis-acting element involved in the abscisic acid responsiveness
FtPinG0000626000.01	ABRE	ACGTG	501	5	506	cis-acting element involved in the abscisic acid responsiveness
FtPinG0000626000.01	ABRE	ACGTG	580	5	585	cis-acting element involved in the abscisic acid responsiveness
FtPinG0000626000.01	G-box	CACGTC	307	6	313	cis-acting regulatory element involved in light responsiveness
FtPinG0000626000.01	G-box	CACGTC	320	6	326	cis-acting regulatory element involved in light responsiveness
FtPinG0000626000.01	G-box	TACGTG	338	6	344	cis-acting regulatory element involved in light responsiveness
FtPinG0000626000.01	G-box	CACGTC	405	6	411	cis-acting regulatory element involved in light responsiveness
FtPinG0000626000.01	G-box	CACGTC	418	6	424	cis-acting regulatory element involved in light responsiveness
FtPinG0000626000.01	G-box	TACGTG	436	6	442	cis-acting regulatory element involved in light responsiveness
FtPinG0000626000.01	TCA-element	CCATCTTTTT	794	9	803	cis-acting element involved in salicylic acid responsiveness
FtPinG0000626000.01	TCA-element	TCAGAAGAGG	852	9	861	cis-acting element involved in salicylic acid responsiveness
FtPinG0000626000.01	LTR	CCGAAA	211	6	217	cis-acting element involved in low-temperature responsiveness
FtPinG0000626000.01	LTR	CCGAAA	1935	6	1941	cis-acting element involved in low-temperature responsiveness
FtPinG0000626000.01	CGTCA-motif	CGTCA	306	5	311	cis-acting regulatory element involved in the MeJA-responsiveness
FtPinG0000626000.01	CGTCA-motif	CGTCA	404	5	409	cis-acting regulatory element involved in the MeJA-responsiveness
FtPinG0000626000.01	CGTCA-motif	CGTCA	728	5	733	cis-acting regulatory element involved in the MeJA-responsiveness
FtPinG0000626000.01	CGTCA-motif	CGTCA	760	5	765	cis-acting regulatory element involved in the MeJA-responsiveness
FtPinG0000626000.01	G-Box	CACGTT	501	6	507	cis-acting regulatory element involved in light responsiveness
FtPinG0000626000.01	G-Box	CACGTT	580	6	586	cis-acting regulatory element involved in light responsiveness
FtPinG0000626000.01	ATCT-motif	AATCTAATCC	251	9	260	part of a conserved DNA module involved in light responsiveness
FtPinG0000626000.01	GT1-motif	GGTTAA	1121	6	1127	light responsive element
FtPinG0000626000.01	GT1-motif	GGTTAA	1950	6	1956	light responsive element
FtPinG0000626000.01	TGACG-motif	TGACG	306	5	311	cis-acting regulatory element involved in the MeJA-responsiveness
FtPinG0000626000.01	TGACG-motif	TGACG	404	5	409	cis-acting regulatory element involved in the MeJA-responsiveness
FtPinG0000626000.01	TGACG-motif	TGACG	728	5	733	cis-acting regulatory element involved in the MeJA-responsiveness
FtPinG0000626000.01	TGACG-motif	TGACG	760	5	765	cis-acting regulatory element involved in the MeJA-responsiveness
FtPinG0001815800.01	ARE	AAACCA	35	6	41	cis-acting regulatory element essential for the anaerobic induction
FtPinG0001815800.01	ARE	AAACCA	720	6	726	cis-acting regulatory element essential for the anaerobic induction
FtPinG0001815800.01	ABRE	ACGTG	93	5	98	cis-acting element involved in the abscisic acid responsiveness
FtPinG0001815800.01	ABRE	CACGTG	1813	6	1819	cis-acting element involved in the abscisic acid responsiveness
FtPinG0001815800.01	ABRE	ACGTG	1814	5	1819	cis-acting element involved in the abscisic acid responsiveness
FtPinG0001815800.01	TC-rich repeats	GTTTTCTTAC	930	9	939	cis-acting element involved in defense and stress responsiveness
FtPinG0001815800.01	G-box	TACGTG	93	6	99	cis-acting regulatory element involved in light responsiveness
FtPinG0001815800.01	G-box	CACGAC	922	6	928	cis-acting regulatory element involved in light responsiveness
FtPinG0001815800.01	G-box	TAACACGTAG	1812	9	1821	cis-acting regulatory element involved in light responsiveness
FtPinG0001815800.01	G-box	CACGTG	1813	6	1819	cis-acting regulatory element involved in light responsiveness
FtPinG0001815800.01	circadian	CAAAGATATC	1093	9	1102	cis-acting regulatory element involved in circadian control
FtPinG0001815800.01	G-Box	CACGTG	1813	6	1819	cis-acting regulatory element involved in light responsiveness
FtPinG0001815800.01	CGTCA-motif	CGTCA	270	5	275	cis-acting regulatory element involved in the MeJA-responsiveness
FtPinG0001815800.01	CGTCA-motif	CGTCA	628	5	633	cis-acting regulatory element involved in the MeJA-responsiveness
FtPinG0001815800.01	CAT-box	GCCACT	573	6	579	cis-acting regulatory element related to meristem expression
FtPinG0001815800.01	GT1-motif	GTGTGTGAA	724	9	733	light responsive element
FtPinG0001815800.01	GT1-motif	GGTTAA	1488	6	1494	light responsive element
FtPinG0001815800.01	TGACG-motif	TGACG	270	5	275	cis-acting regulatory element involved in the MeJA-responsiveness
FtPinG0001815800.01	TGACG-motif	TGACG	628	5	633	cis-acting regulatory element involved in the MeJA-responsiveness
FtPinG0001815800.01	LTR	CCGAAA	411	6	417	cis-acting element involved in low-temperature responsiveness
FtPinG0001815800.01	MRE	AACCTAA	1490	7	1497	MYB binding site involved in light responsiveness
FtPinG0001815800.01	Box 4	ATTAAT	1544	6	1550	part of a conserved DNA module involved in light responsiveness
FtPinG0001873100.01	GT1-motif	GGTTAAT	1710	7	1717	light responsive element
FtPinG0001873100.01	TGACG-motif	TGACG	90	5	95	cis-acting regulatory element involved in the MeJA-responsiveness
FtPinG0001873100.01	TGACG-motif	TGACG	313	5	318	cis-acting regulatory element involved in the MeJA-responsiveness
FtPinG0001873100.01	TGACG-motif	TGACG	1231	5	1236	cis-acting regulatory element involved in the MeJA-responsiveness
FtPinG0001873100.01	TGACG-motif	TGACG	1253	5	1258	cis-acting regulatory element involved in the MeJA-responsiveness
FtPinG0001873100.01	Sp1	GGGCGG	694	6	700	light responsive element
FtPinG0001873100.01	Sp1	GGGCGG	754	6	760	light responsive element
FtPinG0001873100.01	Sp1	GGGCGG	934	6	940	light responsive element
FtPinG0001873100.01	Sp1	GGGCGG	957	6	963	light responsive element
FtPinG0001873100.01	GC-motif	CCCCCG	1495	6	1501	enhancer-like element involved in anoxic specific inducibility
FtPinG0001873100.01	LTR	CCGAAA	173	6	179	cis-acting element involved in low-temperature responsiveness
FtPinG0001873100.01	LTR	CCGAAA	700	6	706	cis-acting element involved in low-temperature responsiveness
FtPinG0001873100.01	LTR	CCGAAA	805	6	811	cis-acting element involved in low-temperature responsiveness
FtPinG0001873100.01	G-box	TACGTG	1662	6	1668	cis-acting regulatory element involved in light responsiveness
FtPinG0001873100.01	MBSI	aaaAaaC(G/C)GTTA	313	10.5	323.5	MYB binding site involved in flavonoid biosynthetic genes regulation
FtPinG0001873100.01	ARE	AAACCA	145	6	151	cis-acting regulatory element essential for the anaerobic induction
FtPinG0001873100.01	ARE	AAACCA	868	6	874	cis-acting regulatory element essential for the anaerobic induction
FtPinG0001873100.01	ARE	AAACCA	1942	6	1948	cis-acting regulatory element essential for the anaerobic induction
FtPinG0001873100.01	ACE	GACACGTATG	1660	9	1669	cis-acting element involved in light responsiveness
FtPinG0001873100.01	CGTCA-motif	CGTCA	90	5	95	cis-acting regulatory element involved in the MeJA-responsiveness
FtPinG0001873100.01	CGTCA-motif	CGTCA	313	5	318	cis-acting regulatory element involved in the MeJA-responsiveness
FtPinG0001873100.01	CGTCA-motif	CGTCA	1231	5	1236	cis-acting regulatory element involved in the MeJA-responsiveness
FtPinG0001873100.01	CGTCA-motif	CGTCA	1253	5	1258	cis-acting regulatory element involved in the MeJA-responsiveness
FtPinG0001873100.01	Box 4	ATTAAT	456	6	462	part of a conserved DNA module involved in light responsiveness
FtPinG0001873100.01	Box 4	ATTAAT	460	6	466	part of a conserved DNA module involved in light responsiveness
FtPinG0001873100.01	HD-Zip 3	GTAAT(G/C)ATTAC	1476	9.5	1485.5	protein binding site
FtPinG0001873100.01	ABRE	ACGTG	1662	5	1667	cis-acting element involved in the abscisic acid responsiveness
FtPinG0001873100.01	I-box	gGATAAGGTG	1456	9	1465	part of a light responsive element
FtPinG0001873100.01	TGA-element	AACGAC	1312	6	1318	auxin-responsive element
FtPinG0001873100.01	MBS	CAACTG	567	6	573	MYB binding site involved in drought-inducibility
FtPinG0001873100.01	MBS	CAACTG	1868	6	1874	MYB binding site involved in drought-inducibility
FtPinG0003584300.01	GT1-motif	GGTTAA	1272	6	1278	light responsive element
FtPinG0003584300.01	TGACG-motif	TGACG	529	5	534	cis-acting regulatory element involved in the MeJA-responsiveness
FtPinG0003584300.01	TGACG-motif	TGACG	1181	5	1186	cis-acting regulatory element involved in the MeJA-responsiveness
FtPinG0003584300.01	TGACG-motif	TGACG	1340	5	1345	cis-acting regulatory element involved in the MeJA-responsiveness
FtPinG0003584300.01	TGACG-motif	TGACG	1620	5	1625	cis-acting regulatory element involved in the MeJA-responsiveness
FtPinG0003584300.01	G-Box	CACGTT	1972	6	1978	cis-acting regulatory element involved in light responsiveness
FtPinG0003584300.01	CGTCA-motif	CGTCA	529	5	534	cis-acting regulatory element involved in the MeJA-responsiveness
FtPinG0003584300.01	CGTCA-motif	CGTCA	1181	5	1186	cis-acting regulatory element involved in the MeJA-responsiveness
FtPinG0003584300.01	CGTCA-motif	CGTCA	1340	5	1345	cis-acting regulatory element involved in the MeJA-responsiveness
FtPinG0003584300.01	CGTCA-motif	CGTCA	1620	5	1625	cis-acting regulatory element involved in the MeJA-responsiveness
FtPinG0003584300.01	CAT-box	GCCACT	279	6	285	cis-acting regulatory element related to meristem expression
FtPinG0003584300.01	Box 4	ATTAAT	772	6	778	part of a conserved DNA module involved in light responsiveness
FtPinG0003584300.01	Box 4	ATTAAT	780	6	786	part of a conserved DNA module involved in light responsiveness
FtPinG0003584300.01	Box 4	ATTAAT	795	6	801	part of a conserved DNA module involved in light responsiveness
FtPinG0003584300.01	Box 4	ATTAAT	1003	6	1009	part of a conserved DNA module involved in light responsiveness
FtPinG0003584300.01	Box 4	ATTAAT	1086	6	1092	part of a conserved DNA module involved in light responsiveness
FtPinG0003584300.01	G-box	GCCACGTGGA	575	9	584	cis-acting regulatory element involved in light responsiveness
FtPinG0003584300.01	ABRE	ACGTG	1972	5	1977	cis-acting element involved in the abscisic acid responsiveness
FtPinG0003584300.01	ARE	AAACCA	850	6	856	cis-acting regulatory element essential for the anaerobic induction
FtPinG0003584300.01	ARE	AAACCA	1244	6	1250	cis-acting regulatory element essential for the anaerobic induction
FtPinG0003584300.01	ARE	AAACCA	1652	6	1658	cis-acting regulatory element essential for the anaerobic induction
FtPinG0003584300.01	ARE	AAACCA	1968	6	1974	cis-acting regulatory element essential for the anaerobic induction
FtPinG0003584300.01	TC-rich repeats	ATTCTCTAAC	415	9	424	cis-acting element involved in defense and stress responsiveness
FtPinG0003584300.01	TC-rich repeats	GTTTTCTTAC	1646	9	1655	cis-acting element involved in defense and stress responsiveness
FtPinG0004095200.01	ABRE	GACACGTACGT	51	10	61	cis-acting element involved in the abscisic acid responsiveness
FtPinG0004095200.01	ABRE	TACGTGTC	54	8	62	cis-acting element involved in the abscisic acid responsiveness
FtPinG0004095200.01	ABRE	ACGTG	55	5	60	cis-acting element involved in the abscisic acid responsiveness
FtPinG0004095200.01	ABRE	ACGTG	1534	5	1539	cis-acting element involved in the abscisic acid responsiveness
FtPinG0004095200.01	ABRE	TACGTGTC	1641	8	1649	cis-acting element involved in the abscisic acid responsiveness
FtPinG0004095200.01	ABRE	ACGTG	1643	5	1648	cis-acting element involved in the abscisic acid responsiveness
FtPinG0004095200.01	MRE	AACCTAA	570	7	577	MYB binding site involved in light responsiveness
FtPinG0004095200.01	Sp1	GGGCGG	508	6	514	light responsive element
FtPinG0004095200.01	CAT-box	GCCACT	206	6	212	cis-acting regulatory element related to meristem expression
FtPinG0004095200.01	CAT-box	GCCACT	1402	6	1408	cis-acting regulatory element related to meristem expression
FtPinG0004095200.01	TCA-element	CCATCTTTTT	1209	9	1218	cis-acting element involved in salicylic acid responsiveness
FtPinG0004095200.01	CCAAT-box	CAACGG	343	6	349	MYBHv1 binding site
FtPinG0004095200.01	CCAAT-box	CAACGG	1708	6	1714	MYBHv1 binding site
FtPinG0004095200.01	G-box	TACGTG	54	6	60	cis-acting regulatory element involved in light responsiveness
FtPinG0004095200.01	G-box	CACGTC	1533	6	1539	cis-acting regulatory element involved in light responsiveness
FtPinG0004095200.01	G-box	TACGTG	1643	6	1649	cis-acting regulatory element involved in light responsiveness
FtPinG0004152000.01	GCN4_motif	TGAGTCA	54	7	61	cis-regulatory element involved in endosperm expression
FtPinG0004152000.01	GCN4_motif	TGAGTCA	1403	7	1410	cis-regulatory element involved in endosperm expression
FtPinG0004152000.01	CCAAT-box	CAACGG	210	6	216	MYBHv1 binding site
FtPinG0004152000.01	CCAAT-box	CAACGG	835	6	841	MYBHv1 binding site
FtPinG0004152000.01	TCA-element	CCATCTTTTT	1606	9	1615	cis-acting element involved in salicylic acid responsiveness
FtPinG0004152000.01	MRE	AACCTAA	878	7	885	MYB binding site involved in light responsiveness
FtPinG0004152000.01	LTR	CCGAAA	1740	6	1746	cis-acting element involved in low-temperature responsiveness
FtPinG0004152000.01	GT1-motif	GGTTAA	1578	6	1584	light responsive element
FtPinG0004152000.01	GT1-motif	GGTTAAT	1962	7	1969	light responsive element
FtPinG0004152000.01	ACE	CTAACGTATT	881	9	890	cis-acting element involved in light responsiveness
FtPinG0004152000.01	MBS	CAACTG	1255	6	1261	MYB binding site involved in drought-inducibility
FtPinG0004152000.01	TGA-element	AACGAC	1459	6	1465	auxin-responsive element
FtPinG0004152000.01	ABRE	GCAACGTGTC	832	9	841	cis-acting element involved in the abscisic acid responsiveness
FtPinG0004152000.01	ABRE	AACCCGG	1959	7	1966	cis-acting element involved in the abscisic acid responsiveness
FtPinG0005197700.01	MRE	AACCTAA	676	7	683	MYB binding site involved in light responsiveness
FtPinG0005197700.01	MRE	AACCTAA	964	7	971	MYB binding site involved in light responsiveness
FtPinG0005197700.01	LTR	CCGAAA	879	6	885	cis-acting element involved in low-temperature responsiveness
FtPinG0005197700.01	LTR	CCGAAA	1815	6	1821	cis-acting element involved in low-temperature responsiveness
FtPinG0005197700.01	O2-site	GATGATGTGG	867	9	876	cis-acting regulatory element involved in zein metabolism regulation
FtPinG0005197700.01	O2-site	GATGA(C/T)(A/G)TG(A/G)	1905	8	1913	cis-acting regulatory element involved in zein metabolism regulation
FtPinG0005197700.01	G-Box	CACGTG	33	6	39	cis-acting regulatory element involved in light responsiveness
FtPinG0005197700.01	G-Box	CACGTT	274	6	280	cis-acting regulatory element involved in light responsiveness
FtPinG0005197700.01	G-Box	CACGTT	294	6	300	cis-acting regulatory element involved in light responsiveness
FtPinG0005197700.01	G-Box	CACGTT	454	6	460	cis-acting regulatory element involved in light responsiveness
FtPinG0005197700.01	G-Box	CACGTT	485	6	491	cis-acting regulatory element involved in light responsiveness
FtPinG0005197700.01	CGTCA-motif	CGTCA	1322	5	1327	cis-acting regulatory element involved in the MeJA-responsiveness
FtPinG0005197700.01	GT1-motif	GGTTAAT	1708	7	1715	light responsive element
FtPinG0005197700.01	GT1-motif	GGTTAA	1709	6	1715	light responsive element
FtPinG0005197700.01	TGACG-motif	TGACG	1322	5	1327	cis-acting regulatory element involved in the MeJA-responsiveness
FtPinG0005197700.01	GCN4_motif	TGAGTCA	489	7	496	cis-regulatory element involved in endosperm expression
FtPinG0005197700.01	GCN4_motif	TGAGTCA	828	7	835	cis-regulatory element involved in endosperm expression
FtPinG0005197700.01	G-box	CACGTG	33	6	39	cis-acting regulatory element involved in light responsiveness
FtPinG0005197700.01	G-box	TAAACGTG	272	8	280	cis-acting regulatory element involved in light responsiveness
FtPinG0005197700.01	G-box	TACGTG	414	6	420	cis-acting regulatory element involved in light responsiveness
FtPinG0005197700.01	G-box	CACGAC	764	6	770	cis-acting regulatory element involved in light responsiveness
FtPinG0005197700.01	ABRE	CACGTG	33	6	39	cis-acting element involved in the abscisic acid responsiveness
FtPinG0005197700.01	ABRE	ACGTG	34	5	39	cis-acting element involved in the abscisic acid responsiveness
FtPinG0005197700.01	ABRE	ACGTG	275	5	280	cis-acting element involved in the abscisic acid responsiveness
FtPinG0005197700.01	ABRE	GCAACGTGTC	292	9	301	cis-acting element involved in the abscisic acid responsiveness
FtPinG0005197700.01	ABRE	ACGTG	294	5	299	cis-acting element involved in the abscisic acid responsiveness
FtPinG0005197700.01	ABRE	ACGTG	415	5	420	cis-acting element involved in the abscisic acid responsiveness
FtPinG0005197700.01	ABRE	ACGTG	454	5	459	cis-acting element involved in the abscisic acid responsiveness
FtPinG0005197700.01	ABRE	ACGTG	486	5	491	cis-acting element involved in the abscisic acid responsiveness
FtPinG0005197700.01	MBSI	TTTTTACGGTTA	990	11	1001	MYB binding site involved in flavonoid biosynthetic genes regulation
FtPinG0005315200.01	O2-site	GATGATGTGG	39	9	48	cis-acting regulatory element involved in zein metabolism regulation
FtPinG0005315200.01	O2-site	GATGACATGG	888	9	897	cis-acting regulatory element involved in zein metabolism regulation
FtPinG0005315200.01	Box 4	ATTAAT	1020	6	1026	part of a conserved DNA module involved in light responsiveness
FtPinG0005315200.01	Box 4	ATTAAT	1919	6	1925	part of a conserved DNA module involved in light responsiveness
FtPinG0005315200.01	MRE	AACCTAA	1148	7	1155	MYB binding site involved in light responsiveness
FtPinG0005315200.01	LTR	CCGAAA	290	6	296	cis-acting element involved in low-temperature responsiveness
FtPinG0005315200.01	LTR	CCGAAA	1057	6	1063	cis-acting element involved in low-temperature responsiveness
FtPinG0005315200.01	LTR	CCGAAA	1525	6	1531	cis-acting element involved in low-temperature responsiveness
FtPinG0005315200.01	Sp1	GGGCGG	593	6	599	light responsive element
FtPinG0005315200.01	TCA-element	CCATCTTTTT	1281	9	1290	cis-acting element involved in salicylic acid responsiveness
FtPinG0005315200.01	TCA-element	CCATCTTTTT	1572	9	1581	cis-acting element involved in salicylic acid responsiveness
FtPinG0005315200.01	ARE	AAACCA	1532	6	1538	cis-acting regulatory element essential for the anaerobic induction
FtPinG0005315200.01	AAAC-motif	CAATCAAAACCT	1235	11	1246	light responsive element
FtPinG0005315200.01	MBS	CAACTG	1229	6	1235	MYB binding site involved in drought-inducibility
FtPinG0005324100.01	P-box	CCTTTTG	286	7	293	gibberellin-responsive element
FtPinG0005324100.01	P-box	CCTTTTG	1299	7	1306	gibberellin-responsive element
FtPinG0005324100.01	P-box	CCTTTTG	1676	7	1683	gibberellin-responsive element
FtPinG0005324100.01	MBS	CAACTG	838	6	844	MYB binding site involved in drought-inducibility
FtPinG0005324100.01	ABRE	ACGTG	238	5	243	cis-acting element involved in the abscisic acid responsiveness
FtPinG0005324100.01	ABRE	ACGTG	246	5	251	cis-acting element involved in the abscisic acid responsiveness
FtPinG0005324100.01	MSA-like	(T/C)C(T/C)AACGG(T/C)(T/C)A	1108	8.5	1116.5	cis-acting element involved in cell cycle regulation
FtPinG0005324100.01	ARE	AAACCA	504	6	510	cis-acting regulatory element essential for the anaerobic induction
FtPinG0005324100.01	ARE	AAACCA	1123	6	1129	cis-acting regulatory element essential for the anaerobic induction
FtPinG0005324100.01	circadian	CAAAGATATC	1822	9	1831	cis-acting regulatory element involved in circadian control
FtPinG0005324100.01	GCN4_motif	TGAGTCA	321	7	328	cis-regulatory element involved in endosperm expression
FtPinG0005324100.01	CCAAT-box	CAACGG	1110	6	1116	MYBHv1 binding site
FtPinG0005324100.01	G-box	CACGTC	237	6	243	cis-acting regulatory element involved in light responsiveness
FtPinG0005324100.01	G-box	CACGTC	245	6	251	cis-acting regulatory element involved in light responsiveness
FtPinG0005324100.01	G-box	CACGAC	1599	6	1605	cis-acting regulatory element involved in light responsiveness
FtPinG0005324100.01	O2-site	GTTGACGTGA	242	10	252	cis-acting regulatory element involved in zein metabolism regulation
FtPinG0005324100.01	Box 4	ATTAAT	37	6	43	part of a conserved DNA module involved in light responsiveness
FtPinG0005324100.01	Box 4	ATTAAT	737	6	743	part of a conserved DNA module involved in light responsiveness
FtPinG0005324100.01	MRE	AACCTAA	24	7	31	MYB binding site involved in light responsiveness
FtPinG0005324100.01	MRE	AACCTAA	660	7	667	MYB binding site involved in light responsiveness
FtPinG0005324100.01	GT1-motif	GGTTAA	1809	6	1815	light responsive element
FtPinG0005324100.01	TGACG-motif	TGACG	203	5	208	cis-acting regulatory element involved in the MeJA-responsiveness
FtPinG0005324100.01	TGACG-motif	TGACG	244	5	249	cis-acting regulatory element involved in the MeJA-responsiveness
FtPinG0005324100.01	TGACG-motif	TGACG	405	5	410	cis-acting regulatory element involved in the MeJA-responsiveness
FtPinG0005324100.01	TGACG-motif	TGACG	425	5	430	cis-acting regulatory element involved in the MeJA-responsiveness
FtPinG0005324100.01	CGTCA-motif	CGTCA	203	5	208	cis-acting regulatory element involved in the MeJA-responsiveness
FtPinG0005324100.01	CGTCA-motif	CGTCA	244	5	249	cis-acting regulatory element involved in the MeJA-responsiveness
FtPinG0005324100.01	CGTCA-motif	CGTCA	405	5	410	cis-acting regulatory element involved in the MeJA-responsiveness
FtPinG0005324100.01	CGTCA-motif	CGTCA	425	5	430	cis-acting regulatory element involved in the MeJA-responsiveness
FtPinG0005324100.01	CAT-box	GCCACT	794	6	800	cis-acting regulatory element related to meristem expression
FtPinG0005324100.01	CAT-box	GCCACT	815	6	821	cis-acting regulatory element related to meristem expression
FtPinG0005630300.01	GC-motif	CCCCCG	56	6	62	enhancer-like element involved in anoxic specific inducibility
FtPinG0005630300.01	Box 4	ATTAAT	618	6	624	part of a conserved DNA module involved in light responsiveness
FtPinG0005630300.01	Box 4	ATTAAT	867	6	873	part of a conserved DNA module involved in light responsiveness
FtPinG0005630300.01	O2-site	GATGA(C/T)(A/G)TG(A/G)	352	8	360	cis-acting regulatory element involved in zein metabolism regulation
FtPinG0005630300.01	O2-site	GATGACATGG	820	9	829	cis-acting regulatory element involved in zein metabolism regulation
FtPinG0005630300.01	LTR	CCGAAA	643	6	649	cis-acting element involved in low-temperature responsiveness
FtPinG0005630300.01	TGACG-motif	TGACG	1787	5	1792	cis-acting regulatory element involved in the MeJA-responsiveness
FtPinG0005630300.01	GT1-motif	GGTTAA	1858	6	1864	light responsive element
FtPinG0005630300.01	Sp1	GGGCGG	545	6	551	light responsive element
FtPinG0005630300.01	CGTCA-motif	CGTCA	1787	5	1792	cis-acting regulatory element involved in the MeJA-responsiveness
FtPinG0005630300.01	G-Box	CACGTG	1291	6	1297	cis-acting regulatory element involved in light responsiveness
FtPinG0005630300.01	CCAAT-box	CAACGG	172	6	178	MYBHv1 binding site
FtPinG0005630300.01	TCA-element	CCATCTTTTT	212	9	221	cis-acting element involved in salicylic acid responsiveness
FtPinG0005630300.01	TCA-element	CCATCTTTTT	1087	9	1096	cis-acting element involved in salicylic acid responsiveness
FtPinG0005630300.01	G-box	ACACGTGT	1290	8	1298	cis-acting regulatory element involved in light responsiveness
FtPinG0005630300.01	G-box	CACGTG	1291	6	1297	cis-acting regulatory element involved in light responsiveness
FtPinG0005630300.01	ABRE	CACGTG	1291	6	1297	cis-acting element involved in the abscisic acid responsiveness
FtPinG0005630300.01	ABRE	ACGTG	1292	5	1297	cis-acting element involved in the abscisic acid responsiveness
FtPinG0005630300.01	TATC-box	TATCCCA	1205	7	1212	cis-acting element involved in gibberellin-responsiveness
FtPinG0005630300.01	P-box	CCTTTTG	110	7	117	gibberellin-responsive element
FtPinG0005630300.01	P-box	CCTTTTG	880	7	887	gibberellin-responsive element
FtPinG0006454600.01	TC-rich repeats	ATTCTCTAAC	943	9	952	cis-acting element involved in defense and stress responsiveness
FtPinG0006454600.01	TGA-element	AACGAC	220	6	226	auxin-responsive element
FtPinG0006454600.01	ARE	AAACCA	1818	6	1824	cis-acting regulatory element essential for the anaerobic induction
FtPinG0006454600.01	ABRE	ACGTG	225	5	230	cis-acting element involved in the abscisic acid responsiveness
FtPinG0006454600.01	ABRE	ACGTG	588	5	593	cis-acting element involved in the abscisic acid responsiveness
FtPinG0006454600.01	ABRE	ACGTG	735	5	740	cis-acting element involved in the abscisic acid responsiveness
FtPinG0006454600.01	ABRE	ACGTG	854	5	859	cis-acting element involved in the abscisic acid responsiveness
FtPinG0006454600.01	AT-rich sequence	TAAAATACT	1198	9	1207	element for maximal elicitor-mediated activation (2copies)
FtPinG0006454600.01	ACE	GACACGTATG	223	9	232	cis-acting element involved in light responsiveness
FtPinG0006454600.01	ACE	CTAACGTATT	1437	9	1446	cis-acting element involved in light responsiveness
FtPinG0006454600.01	MRE	AACCTAA	10	7	17	MYB binding site involved in light responsiveness
FtPinG0006454600.01	Sp1	GGGCGG	273	6	279	light responsive element
FtPinG0006454600.01	CGTCA-motif	CGTCA	583	5	588	cis-acting regulatory element involved in the MeJA-responsiveness
FtPinG0006454600.01	CGTCA-motif	CGTCA	987	5	992	cis-acting regulatory element involved in the MeJA-responsiveness
FtPinG0006454600.01	G-Box	CACGTT	225	6	231	cis-acting regulatory element involved in light responsiveness
FtPinG0006454600.01	TGACG-motif	TGACG	583	5	588	cis-acting regulatory element involved in the MeJA-responsiveness
FtPinG0006454600.01	TGACG-motif	TGACG	987	5	992	cis-acting regulatory element involved in the MeJA-responsiveness
FtPinG0006454600.01	GARE-motif	TCTGTTG	894	7	901	gibberellin-responsive element
FtPinG0006454600.01	G-box	TAACACGTAG	585	9	594	cis-acting regulatory element involved in light responsiveness
FtPinG0006454600.01	G-box	TACGTG	588	6	594	cis-acting regulatory element involved in light responsiveness
FtPinG0006454600.01	G-box	TACGTG	735	6	741	cis-acting regulatory element involved in light responsiveness
FtPinG0006454600.01	G-box	TACGTG	853	6	859	cis-acting regulatory element involved in light responsiveness
FtPinG0006545900.01	TATC-box	TATCCCA	1803	7	1810	cis-acting element involved in gibberellin-responsiveness
FtPinG0006545900.01	AT-rich element	ATAGAAATCAA	476	10	486	binding site of AT-rich DNA binding protein (ATBP-1)
FtPinG0006545900.01	AT-rich element	ATAGAAATCAA	1920	10	1930	binding site of AT-rich DNA binding protein (ATBP-1)
FtPinG0006545900.01	ARE	AAACCA	307	6	313	cis-acting regulatory element essential for the anaerobic induction
FtPinG0006545900.01	ARE	AAACCA	358	6	364	cis-acting regulatory element essential for the anaerobic induction
FtPinG0006545900.01	ABRE	CGTACGTGCA	531	9	540	cis-acting element involved in the abscisic acid responsiveness
FtPinG0006545900.01	ABRE	ACGTG	534	5	539	cis-acting element involved in the abscisic acid responsiveness
FtPinG0006545900.01	ABRE	ACGTG	1098	5	1103	cis-acting element involved in the abscisic acid responsiveness
FtPinG0006545900.01	GARE-motif	TCTGTTG	1426	7	1433	gibberellin-responsive element
FtPinG0006545900.01	G-box	TACGTG	533	6	539	cis-acting regulatory element involved in light responsiveness
FtPinG0006545900.01	MRE	AACCTAA	1002	7	1009	MYB binding site involved in light responsiveness
FtPinG0006545900.01	O2-site	GATGA(C/T)(A/G)TG(A/G)	1107	8	1115	cis-acting regulatory element involved in zein metabolism regulation
FtPinG0006545900.01	CGTCA-motif	CGTCA	1959	5	1964	cis-acting regulatory element involved in the MeJA-responsiveness
FtPinG0006545900.01	G-Box	CACGTT	1098	6	1104	cis-acting regulatory element involved in light responsiveness
FtPinG0006545900.01	CAT-box	GCCACT	1043	6	1049	cis-acting regulatory element related to meristem expression
FtPinG0006545900.01	GT1-motif	GGTTAA	440	6	446	light responsive element
FtPinG0006545900.01	TGACG-motif	TGACG	1959	5	1964	cis-acting regulatory element involved in the MeJA-responsiveness
FtPinG0008104600.01	GT1-motif	GGTTAA	1056	6	1062	light responsive element
FtPinG0008104600.01	GT1-motif	GGTTAA	1894	6	1900	light responsive element
FtPinG0008104600.01	TGACG-motif	TGACG	910	5	915	cis-acting regulatory element involved in the MeJA-responsiveness
FtPinG0008104600.01	TGACG-motif	TGACG	1064	5	1069	cis-acting regulatory element involved in the MeJA-responsiveness
FtPinG0008104600.01	TGACG-motif	TGACG	1316	5	1321	cis-acting regulatory element involved in the MeJA-responsiveness
FtPinG0008104600.01	CGTCA-motif	CGTCA	910	5	915	cis-acting regulatory element involved in the MeJA-responsiveness
FtPinG0008104600.01	CGTCA-motif	CGTCA	1064	5	1069	cis-acting regulatory element involved in the MeJA-responsiveness
FtPinG0008104600.01	CGTCA-motif	CGTCA	1316	5	1321	cis-acting regulatory element involved in the MeJA-responsiveness
FtPinG0008104600.01	G-box	CACGTC	911	6	917	cis-acting regulatory element involved in light responsiveness
FtPinG0008104600.01	G-box	TAACACGTAG	1261	9	1270	cis-acting regulatory element involved in light responsiveness
FtPinG0008104600.01	G-box	TACGTG	1264	6	1270	cis-acting regulatory element involved in light responsiveness
FtPinG0008104600.01	G-box	CACGTC	1317	6	1323	cis-acting regulatory element involved in light responsiveness
FtPinG0008104600.01	G-box	TACGTG	1915	6	1921	cis-acting regulatory element involved in light responsiveness
FtPinG0008104600.01	GCN4_motif	TGAGTCA	65	7	72	cis-regulatory element involved in endosperm expression
FtPinG0008104600.01	ABRE	ACGTG	912	5	917	cis-acting element involved in the abscisic acid responsiveness
FtPinG0008104600.01	ABRE	ACGTG	1264	5	1269	cis-acting element involved in the abscisic acid responsiveness
FtPinG0008104600.01	ABRE	ACGTG	1318	5	1323	cis-acting element involved in the abscisic acid responsiveness
FtPinG0008104600.01	ABRE	ACGTG	1915	5	1920	cis-acting element involved in the abscisic acid responsiveness
FtPinG0008104600.01	ARE	AAACCA	1214	6	1220	cis-acting regulatory element essential for the anaerobic induction
FtPinG0008104600.01	ARE	AAACCA	1549	6	1555	cis-acting regulatory element essential for the anaerobic induction
FtPinG0008104600.01	ARE	AAACCA	1962	6	1968	cis-acting regulatory element essential for the anaerobic induction
FtPinG0008104600.01	TC-rich repeats	GTTTTCTTAC	1551	9	1560	cis-acting element involved in defense and stress responsiveness
FtPinG0009258900.01	TC-rich repeats	GTTTTCTTAC	135	9	144	cis-acting element involved in defense and stress responsiveness
FtPinG0009258900.01	TGA-element	AACGAC	1254	6	1260	auxin-responsive element
FtPinG0009258900.01	AuxRR-core	GGTCCAT	1318	7	1325	cis-acting regulatory element involved in auxin responsiveness
FtPinG0009258900.01	ABRE	ACGTG	10	5	15	cis-acting element involved in the abscisic acid responsiveness
FtPinG0009258900.01	ABRE	ACGTG	31	5	36	cis-acting element involved in the abscisic acid responsiveness
FtPinG0009258900.01	ABRE	CACGTG	1197	6	1203	cis-acting element involved in the abscisic acid responsiveness
FtPinG0009258900.01	ABRE	ACGTG	1198	5	1203	cis-acting element involved in the abscisic acid responsiveness
FtPinG0009258900.01	CGTCA-motif	CGTCA	158	5	163	cis-acting regulatory element involved in the MeJA-responsiveness
FtPinG0009258900.01	CGTCA-motif	CGTCA	1838	5	1843	cis-acting regulatory element involved in the MeJA-responsiveness
FtPinG0009258900.01	3-AF1 binding site	TAAGAGAGGAA	1551	10	1561	light responsive element
FtPinG0009258900.01	ARE	AAACCA	1403	6	1409	cis-acting regulatory element essential for the anaerobic induction
FtPinG0009258900.01	ARE	AAACCA	1971	6	1977	cis-acting regulatory element essential for the anaerobic induction
FtPinG0009258900.01	MBSI	aaaAaaC(G/C)GTTA	441	10.5	451.5	MYB binding site involved in flavonoid biosynthetic genes regulation
FtPinG0009258900.01	GARE-motif	TCTGTTG	734	7	741	gibberellin-responsive element
FtPinG0009258900.01	G-box	TACGTG	31	6	37	cis-acting regulatory element involved in light responsiveness
FtPinG0009258900.01	G-box	CACGTG	1197	6	1203	cis-acting regulatory element involved in light responsiveness
FtPinG0009258900.01	TCA-element	TCAGAAGAGG	193	9	202	cis-acting element involved in salicylic acid responsiveness
FtPinG0009258900.01	TCA-element	TCAGAAGAGG	1521	10	1531	cis-acting element involved in salicylic acid responsiveness
FtPinG0009258900.01	CCAAT-box	CAACGG	1949	6	1955	MYBHv1 binding site
FtPinG0009258900.01	LTR	CCGAAA	1495	6	1501	cis-acting element involved in low-temperature responsiveness
FtPinG0009258900.01	G-Box	CACGTT	9	6	15	cis-acting regulatory element involved in light responsiveness
FtPinG0009258900.01	G-Box	CACGTG	1197	6	1203	cis-acting regulatory element involved in light responsiveness
FtPinG0009258900.01	GT1-motif	GGTTAA	440	6	446	light responsive element
FtPinG0009258900.01	TGACG-motif	TGACG	158	5	163	cis-acting regulatory element involved in the MeJA-responsiveness
FtPinG0009258900.01	TGACG-motif	TGACG	1838	5	1843	cis-acting regulatory element involved in the MeJA-responsiveness
FtPinG0009311600.01	ABRE	ACGTG	670	5	675	cis-acting element involved in the abscisic acid responsiveness
FtPinG0009311600.01	ABRE	AACCCGG	715	7	722	cis-acting element involved in the abscisic acid responsiveness
FtPinG0009311600.01	ABRE	ACGTG	1367	5	1372	cis-acting element involved in the abscisic acid responsiveness
FtPinG0009311600.01	TC-rich repeats	ATTCTCTAAC	629	9	638	cis-acting element involved in defense and stress responsiveness
FtPinG0009311600.01	TATC-box	TATCCCA	1603	7	1610	cis-acting element involved in gibberellin-responsiveness
FtPinG0009311600.01	TGACG-motif	TGACG	1159	5	1164	cis-acting regulatory element involved in the MeJA-responsiveness
FtPinG0009311600.01	TGACG-motif	TGACG	1365	5	1370	cis-acting regulatory element involved in the MeJA-responsiveness
FtPinG0009311600.01	TGACG-motif	TGACG	1512	5	1517	cis-acting regulatory element involved in the MeJA-responsiveness
FtPinG0009311600.01	GT1-motif	GCGGTAATT	1583	9	1592	light responsive element
FtPinG0009311600.01	Sp1	GGGCGG	822	6	828	light responsive element
FtPinG0009311600.01	Sp1	GGGCGG	1167	6	1173	light responsive element
FtPinG0009311600.01	G-Box	CACGTT	669	6	675	cis-acting regulatory element involved in light responsiveness
FtPinG0009311600.01	CGTCA-motif	CGTCA	1159	5	1164	cis-acting regulatory element involved in the MeJA-responsiveness
FtPinG0009311600.01	CGTCA-motif	CGTCA	1365	5	1370	cis-acting regulatory element involved in the MeJA-responsiveness
FtPinG0009311600.01	CGTCA-motif	CGTCA	1512	5	1517	cis-acting regulatory element involved in the MeJA-responsiveness
FtPinG0009311600.01	O2-site	GATGA(C/T)(A/G)TG(A/G)	1363	8	1371	cis-acting regulatory element involved in zein metabolism regulation
FtPinG0009311600.01	MRE	AACCTAA	959	7	966	MYB binding site involved in light responsiveness
FtPinG0009311600.01	LTR	CCGAAA	1311	6	1317	cis-acting element involved in low-temperature responsiveness
FtPinG0009311600.01	TCA-element	CCATCTTTTT	348	9	357	cis-acting element involved in salicylic acid responsiveness
FtPinG0009311600.01	G-box	CACGAC	15	6	21	cis-acting regulatory element involved in light responsiveness
FtPinG0009311600.01	G-box	CACGTC	1366	6	1372	cis-acting regulatory element involved in light responsiveness
FtPinG0009311600.01	circadian	CAAAGATATC	230	9	239	cis-acting regulatory element involved in circadian control
FtPinG0009346800.01	TGA-element	AACGAC	1445	6	1451	auxin-responsive element
FtPinG0009346800.01	TC-rich repeats	GTTTTCTTAC	690	9	699	cis-acting element involved in defense and stress responsiveness
FtPinG0009346800.01	MSA-like	(T/C)C(T/C)AACGG(T/C)(T/C)A	602	8.5	610.5	cis-acting element involved in cell cycle regulation
FtPinG0009346800.01	ABRE	ACGTG	1495	5	1500	cis-acting element involved in the abscisic acid responsiveness
FtPinG0009346800.01	ABRE	ACGTG	1571	5	1576	cis-acting element involved in the abscisic acid responsiveness
FtPinG0009346800.01	O2-site	GATGA(C/T)(A/G)TG(A/G)	515	8	523	cis-acting regulatory element involved in zein metabolism regulation
FtPinG0009346800.01	CGTCA-motif	CGTCA	845	5	850	cis-acting regulatory element involved in the MeJA-responsiveness
FtPinG0009346800.01	ARE	AAACCA	94	6	100	cis-acting regulatory element essential for the anaerobic induction
FtPinG0009346800.01	GARE-motif	TCTGTTG	1869	7	1876	gibberellin-responsive element
FtPinG0009346800.01	CCAAT-box	CAACGG	672	6	678	MYBHv1 binding site
FtPinG0009346800.01	G-box	TACGTG	1570	6	1576	cis-acting regulatory element involved in light responsiveness
FtPinG0009346800.01	GT1-motif	GGTTAAT	21	7	28	light responsive element
FtPinG0009346800.01	GT1-motif	GGTTAA	22	6	28	light responsive element
FtPinG0009346800.01	GT1-motif	GGTTAAT	1114	7	1121	light responsive element
FtPinG0009346800.01	GT1-motif	GGTTAA	1115	6	1121	light responsive element
FtPinG0009346800.01	GT1-motif	GGTTAA	1455	6	1461	light responsive element
FtPinG0009346800.01	TGACG-motif	TGACG	845	5	850	cis-acting regulatory element involved in the MeJA-responsiveness
FtPinG0009346800.01	G-Box	CACGTT	1494	6	1500	cis-acting regulatory element involved in light responsiveness
FtPinG0009346800.01	CAT-box	GCCACT	1798	6	1804	cis-acting regulatory element related to meristem expression
FtPinG0009346800.01	Sp1	GGGCGG	1709	6	1715	light responsive element
