# Supplementary material for: Genome-wide identification of MAPK gene family members in Fagopyrum tataricum and their expression during development and stress responses
Source: BMC Genomics. 2022 Feb 3;23:96. doi: 10.1186/s12864-022-08293-2 (PMC8815160; doi:10.1186/s12864-022-08293-2)
Supplement: Supplementary file 4 — Additional file 4 : Table S3. Primers used for construct expression vector of FtMAPK1. For expression of recombinant plasmid in Tartary buckwheat using pCHF-YFP vector. [file 12864_2022_8293_MOESM4_ESM.xlsx]

## Sheet: Sheet1
Table S3. Primers used for construct expression vector of FtMAPK1. For expression of recombinant plasmid in Tartary buckwheat using pCHF-YFP vector.
Primer name	Sequence ( 5’ to 3’)
pCHF-FtMAPK1-YFP_F	ACGGGGGACGAGCTCGGTACCATGGCAACTCCGGTAGAG
pCHF-FtMAPK1-YFP_R	GCCCTTGCTCACCATGTCGACGCAAGCCTCCATATTTGCAGTA
The red font mean restriction site.
