# Supplementary material for: Genome-wide identification of MAPK gene family members in Fagopyrum tataricum and their expression during development and stress responses
Source: BMC Genomics. 2022 Feb 3;23:96. doi: 10.1186/s12864-022-08293-2 (PMC8815160; doi:10.1186/s12864-022-08293-2)
Supplement: Supplementary file 5 — Additional file 5 : Table S4. primer sequences of RT-qPCR [file 12864_2022_8293_MOESM5_ESM.xlsx]

## Sheet: Sheet1
Table S4. primer sequences of RT-qPCR
	Primer sequences (5'-3')		Primer sequences (5'-3')
qFtMAPK1F	GCTGAACTTCTTGGGCGAAA	qFtMAPK9F	TGACTTGACCCCTGAGCATT
qFtMAPK1R	ACAACGGGATGCCTAGTGAA	qFtMAPK9R	TGTACCACCTTGTTGCAACG
qFtMAPK2F	TTGTCACTCGTTGGTACCGA	qFtMAPK10F	CGGCCTGCTACTACTACACA
qFtMAPK2R	TCCGGTGAACCTATGAGCTC	qFtMAPK10R	TGAGCGTACGGGTTAGTGTT
qFtMAPK3F	CTGCTCGTCCTTGAATTCGG	qFtMAPK11F	TGACCAAGAAAACGCCAGTG
qFtMAPK3R	TGGTGCAGATCTGTGTCCAT	qFtMAPK11R	TTCCCAAGTTTGTGCGAGTG
qFtMAPK4F	AGCAACTTCCTCATGTCCCA	qFtMAPK12F	AAGCCGATATCAAATCCGCG
qFtMAPK4R	GTGGGCTCCTCGTTGATTTC	qFtMAPK12R	GGTGGTGGAGAAGACGAAGA
qFtMAPK5F	ATCAAGATGGTCGGCAATGC	qFtMAPK13F	TACCTCCCAAACCACATCCC
qFtMAPK5R	GTGTTTGGTTGGAGCGGATT	qFtMAPK13R	AAGAAATAATGGGGCGGCAC
qFtMAPK6F	CAACTTCCTCGTGTGCCAAA	qFtMAPK14F	CACAGCCAGAAAACGAACCA
qFtMAPK6R	CTTCAGTCAAGCTCACTCGC	qFtMAPK14R	AACCGGTCTACTCCACTTGG
qFtMAPK7F	ACAAATGCCACCACAACCTC	qFtMAPK15F	TTCGATTGCTCCATCACCCT
qFtMAPK7R	TGTCTCGGGGCAAATAGGTT	qFtMAPK15R	TTGGCTTCAAATCACGGTGG
qFtMAPK8F	GGGAAGGGAAGCTATGGTGT	qFtMAPK16F	ATCCATCACCAAAGCCAGGA
qFtMAPK8R	ACATCTGGGTGGTGTAGCAA	qFtMAPK16R	TTCGGTATCATGGTAGGCCC
qFtMYB21F	CACCTCCATCACTGACGATG	qFtNAC6F	CAACAATCCTCCGATGTCCT
qFtMYB21R	ACTGACAAGGCGGCTAAGAA	qFtNAC6R	GCAGCTTGAATCTGTGTGGA
qFtNAC4F	GGTTTCCTGGTGGAGAATGA	qFtNAC9F	GTGCTGGGGAAGTGTTTGAT
qFtNAC4R	TCCACTCTGCACTTCCTCCT	qFtNAC9R	CCTGTCATTCCCAGTTGCTT
